# Supplementary material for: Microcystins with Modified Adda5-Residues from a Heterologous Microcystin Expression System
Source: ACS Omega. 2024 Jun 12;9(25):27618–31. doi: 10.1021/acsomega.4c03332 (PMC11209926; doi:10.1021/acsomega.4c03332)
Supplement: Supplementary file 2 — ao4c03332_si_002.xlsx [file ao4c03332_si_002.xlsx]

## Sheet: Table S1
Amino acid no.							MC-LRb		MC-LR (11)		[Atda5]MC-LR (14)		[Abu1,Atda5]MC-LR (15)		[Ahda5]MC-LR (16)		[Abu1,Ahda5]MC-LR (17)		[Abu1]MC-LR (13)		[Asp3]MC-LR (8)		MC-YR		MC-LR 861		MC-LR 375		[dmAdda5]MC-LR (6)		[2-dmAdda5]MC-LR (9)		[Dha7]MC-LR (12)		[DMAdda5]MC-LR (4)		[Mser7]MC-LR (7)
1	2	3	4	5	6	7	m/z	Formula	m/z	Diff.	m/z	Diff.	m/z	Diff.	m/z	Diff.	m/z	Diff.	m/z	Diff.	m/z	Diff.	m/z	Diff.	m/z	Diff.	m/z	Diff.	m/z	Diff.	m/z	Diff.	m/z	Diff.	m/z	Diff.	m/z	Diff.
							56.0495	C3H6N+	56.0497	0.0002	56.0497	0.0002	56.0497	0.0002	56.0497	0.0002	56.0497	0.0002	56.0497	0.0002	Not aq.		Not aq.		Not aq.		Not aq.		56.0497	0.0002	56.0497	0.0002	ND	ND	56.0497	0.0002	74.06	18.0105
							70.0651	C4H8N+	70.0651	-1e-05	70.0651	4e-05	70.0651	4e-05	70.0652	0.0001	70.0652	0.0001	70.0651	2e-05	70.065	-5e-05	70.0652	0.0001	70.0651	0	ND	ND	70.0651	0	70.0651	0	70.0651	0	70.0651	0	70.0652	0.0001
							86.0964	C5H12N+	86.0963	-0.00011	86.0964	-3e-05	86.0964	0	86.0964	-3e-05	86.0964	0	86.0963	-7e-05	86.0963	-0.00014	136.075	49.9789	86.0963	-0.0001	ND	ND	86.0964	0	86.0864	-0.01	86.0963	-0.0001	86.0963	-0.0001	86.0964	0
							103.054	C8H7+	103.054	-0.00015	83.0855	-19.9687	83.0855	-19.9687	111.117	8.06263	111.117	8.0626	103.054	-0.0001	103.054	-0.00013	103.054	-0.0002	ND	ND	ND	ND	103.054	0	103.054	-0.0001	103.054	-0.0001	ND	ND	103.054	0
							107.085	C8H11+	107.085	-0.00012	107.085	-6e-05	107.085	-0.0001	107.086	6e-05	107.085	0	107.085	-5e-05	107.085	-0.00016	107.085	-0.0003	107.085	-0.0001	107.085	-0.0002	ND	ND	107.085	0	107.085	-0.0001	107.085	-0.0001	107.085	0
							112.087	C5H10N3+	112.087	-0.00016	112.087	-6e-05	112.087	-0.0001	112.087	5e-05	112.087	-0.0001	112.087	-8e-05	112.087	-0.00017	112.087	-0.0003	112.087	-0.0002	ND	ND	112.087	0	112.087	-0.0001	112.087	-0.0001	112.087	-0.0001	112.087	0
							115.087	C5H11N2O+	115.086	-0.00023	115.087	-6e-05	115.087	-0.0001	115.087	0	115.087	-0.0001	115.086	-0.00015	115.086	-0.00017	115.086	-0.0004	115.086	-0.0002	ND	ND	115.087	0	115.087	-0.0001	115.087	-0.0001	115.087	-0.0001	115.087	0
							127.087	C6H11N2O+	127.086	-0.0002	127.086	-0.00011	141.102	14.0155	127.087	1e-05	141.102	14.0156	141.102	14.0154	127.086	-0.0002	127.086	-0.0004	127.086	-0.0002	ND	ND	127.087	-0.0001	127.087	-0.0001	ND	ND	127.086	-0.0002	145.096	18.0098
							135.08	C9H11O+	135.08	-0.00024	115.112	-19.9687	115.112	-19.9687	143.143	8.06265	143.143	8.0626	135.08	-0.00014	135.08	-0.00022	135.08	-0.0004	ND	ND	ND	ND	135.08	0	135.08	-0.0001	135.08	-0.0001	121.065	-14.0157	135.08	0
							135.117	C10H15+	135.117	-0.0003	135.117	-6e-05	135.117	-0.0001	135.117	3e-05	135.117	-0.0001	135.117	-0.00017	135.117	-0.00025	135.116	-0.0004	135.117	-0.0002	135.117	-0.0002	121.101	-14.0157	121.101	-14.0157	135.117	-0.0002	135.117	-0.0001	135.117	-0.0001
							155.082	C7H11N2O2+	155.081	-0.00036	155.081	-0.0001	169.097	14.0155	155.081	-4e-05	169.097	14.0156	169.097	14.0154	155.081	-0.00033	155.081	-0.0005	155.081	-0.0002	ND	ND	155.081	-0.0002	155.081	-0.0002	ND	ND	155.081	-0.0003	173.092	18.0103
							156.124	C6H14N5+	156.124	-0.0003	156.124	-0.0002	156.124	-0.0002	156.124	0	156.124	-0.0001	156.124	-0.0002	156.124	-0.0003	156.124	-0.0005	ND	ND	ND	ND	156.124	-0.0001	156.124	-0.0001	156.124	-0.0002	156.124	-0.0002	156.124	-0.0001
							157.108	C6H13N4O+	157.108	-0.00032	157.108	-0.00012	157.108	-0.0002	157.108	-4e-05	157.108	-0.0001	157.108	-0.00025	157.108	-0.00029	157.108	-0.0005	157.108	-0.0002	ND	ND	157.108	-0.0002	157.108	-0.0001	157.108	-0.0002	157.108	-0.0002	157.108	-0.0001
							163.112	C11H15O+	163.111	-0.00028	163.112	-0.00016	163.112	-0.0001	163.112	5e-05	163.112	-0.0001	163.112	-0.00017	163.111	-0.00033	163.111	-0.0005	163.112	-0.0002	163.111	-0.0003	149.096	-14.0157	149.096	-14.0157	163.112	-0.0001	163.112	-0.0002	163.112	0
							174.135	C6H16N5O+	174.135	-0.00028	174.135	-0.00014	174.135	-0.0001	174.135	9e-05	174.135	0	174.135	-0.00017	174.135	-0.00029	174.134	-0.0005	174.135	-0.0002	ND	ND	174.135	-0.0001	174.135	-0.0001	174.135	-0.0001	174.135	-0.0001	174.135	0
							200.114	C7H14N5O2+	200.114	-0.0004	200.114	-0.0002	200.114	-0.0002	200.114	0.0001	200.114	-0.0001	200.114	-0.0003	200.114	-0.0003	200.113	-0.0007	200.114	-0.0003	ND	ND	200.114	-0.0001	200.114	-0.0001	200.114	-0.0002	200.114	-0.0003	200.114	-0.0001
							213.087	C9H13N2O4+	213.087	-0.00046	213.087	-0.00026	213.087	-0.0002	213.087	-0.00013	213.087	-0.0001	213.087	-0.00035	213.087	-0.00045	213.086	-0.0007	213.087	-0.0004	213.087	-0.0004	213.087	-0.0001	213.087	-0.0001	199.071	-14.0159	213.087	-0.0003	231.097	18.0105
							237.123	C12H17N2O3+	237.123	-0.0005	237.123	-0.0002	251.139	14.0152	237.123	-0.0003	251.139	14.0153	251.138	14.015	237.123	-0.0006	287.102	49.9784	237.123	-0.0005	ND	ND	237.123	-0.0002	237.123	-0.0004	237.123	-0.0005	237.123	-0.0005	235.107	-2.0159
							237.164	C18H21+	237.163	-0.0008	217.195	-19.969	217.195	-19.9689	245.226	8.0627	245.226	8.0625	237.163	-0.0006	237.163	-0.0008	237.163	-0.0007	ND	ND	ND	ND	223.148	-14.0159	237.163	-0.0006	237.163	-0.0006	237.163	-0.0005	237.163	-0.0003
							241.13	C10H17N4O3+	241.129	-0.0006	241.129	-0.0003	241.129	-0.0004	241.13	0.0002	241.129	-0.0002	241.129	-0.0004	227.113	-14.0162	241.129	-0.0008	241.129	-0.0005	ND	ND	241.129	-0.0002	241.129	-0.0003	241.129	-0.0004	241.129	-0.0004	241.129	-0.0002
							244.129	C10H18N3O4+	244.129	-0.00041	244.129	-0.00041	244.129	-0.0001	244.129	-0.00022	244.129	-0.0002	244.129	-0.0005	230.113	-14.0161	244.129	-0.0007	244.129	-0.0005	ND	ND	244.129	0	244.129	-0.0003	244.129	-0.0003	244.129	-0.0003	244.129	-0.0002
							246.149	C15H20NO2+	246.148	-0.0007	246.149	-0.0004	246.149	-0.0004	246.149	-0.0002	246.149	-0.0002	246.148	-0.0006	246.148	-0.0008	246.148	-0.0008	246.148	-0.0005	246.148	-0.0005	232.133	-14.0158	232.133	-14.0159	ND	ND	246.149	-0.0004	246.149	-0.0002
							258.156	C10H20N5O3+	258.156	-0.00018	258.156	-0.00024	258.156	-0.0004	258.156	-0.00025	258.156	-0.0001	258.156	-4e-05	244.141	-14.0154	258.156	-0.0005	258.156	-0.0004	ND	ND	258.156	0	258.156	0	258.156	0	258.156	-0.0002	258.157	0.0007
							258.185	C17H24NO+	258.185	-0.0006	238.216	-19.9689	238.216	-19.9691	266.248	8.06254	266.248	8.0624	258.185	-0.00045	258.185	-0.00052	258.184	-0.0011	124.112	-134.073	ND	ND	244.169	-14.016	258.185	-0.0004	258.185	-0.0005	244.169	-14.0161	258.185	-0.0004
							265.159	C19H21O+	265.158	-0.00085	245.19	-19.969	245.19	-19.9691	273.221	8.06226	273.221	8.0623	265.158	-0.00061	265.158	-0.0008	265.158	-0.0011	ND	ND	ND	ND	251.143	-14.016	251.143	-14.0161	265.158	-0.0005	265.158	-0.0006	265.157	-0.0014
							268.14	C11H18N5O3+	268.14	-0.0005	268.14	-0.0002	268.14	-0.0003	268.14	0.0001	268.14	-0.0002	268.14	-0.0005	254.124	-14.0163	268.139	-0.0009	268.14	-0.0005	ND	ND	268.141	0.0005	268.141	0.0002	268.14	-0.0003	268.14	0	268.14	-0.0002
							268.166	C13H22N3O3+	268.165	-0.00052	268.165	-0.00025	282.181	14.0151	268.166	-7e-05	282.181	14.0153	282.181	14.0153	268.165	-0.00059	318.144	49.9779	268.165	-0.0006	ND	ND	268.166	0.0001	268.165	-0.0003	254.149	-14.0162	268.165	-0.0006	286.176	18.0102
							269.124	C11H17N4O4+	269.124	-0.00024	269.125	0.00021	269.125	0.0001	269.125	0.00036	269.125	0.0001	269.125	0.00011	255.108	-14.0162	269.124	-0.0004	269.124	-0.0005	ND	ND	269.125	0.0001	269.124	0	269.124	-0.0005	269.124	-0.0001	269.125	0.0006
							285.167	C11H21N6O3+	285.166	-0.0008	285.166	-0.0007	285.166	-0.0005	285.167	0.0001	285.166	-0.0006	285.166	-0.0007	271.151	-14.0164	285.166	-0.0012	285.166	-0.0007	ND	ND	285.167	-0.0004	285.167	-0.0004	285.167	-0.0004	285.166	-0.0005	285.167	-0.0003
							286.151	C11H20N5O4+	286.15	-0.00083	286.15	-0.00059	286.151	-0.0005	286.151	-0.00022	286.151	-0.0005	286.15	-0.00065	272.135	-14.0164	286.15	-0.0012	286.15	-0.0006	ND	ND	286.151	-0.0004	286.151	-0.0004	286.151	-0.0005	286.15	-0.0006	286.151	-0.0003
							292.154	C16H22NO4+	292.154	-0.0005	292.154	-0.0004	292.154	-0.0005	292.154	-0.0004	292.154	-0.0003	292.154	-0.0007	292.153	-0.0009	292.155	0.0007	ND	ND	ND	ND	278.138	-14.0159	278.139	-14.0158	292.152	-0.002	292.154	-0.0006	292.154	-0.0004
							303.178	C11H23N6O4+	303.177	-0.0008	303.177	-0.0006	303.177	-0.0004	303.178	0.0001	303.177	-0.0005	303.177	-0.0006	289.161	-14.0165	303.176	-0.0013	303.177	-0.0006	ND	ND	303.177	-0.0003	303.177	-0.0003	303.177	-0.0005	303.177	-0.0003	303.177	-0.0003
							347.197	C19H27N2O4+	347.195	-0.0011	347.196	-0.0006	347.196	-0.0005	347.196	-0.0003	347.196	-0.0005	347.196	-0.0009	347.195	-0.001	347.195	-0.0012	347.196	-0.0007	ND	ND	333.18	-14.016	333.18	-14.0162	333.18	-14.0162	347.196	-0.0007	365.207	18.0105
							375.191	C20H27N2O5+	375.19	-0.00103	375.191	-0.00056	375.191	-0.0004	375.191	-0.00039	375.191	-0.0003	375.191	-0.00064	375.191	-0.0007	375.19	-0.0012	375.191	-0.0007	ND	ND	361.175	-14.0159	361.175	-14.016	361.175	-14.0163	375.191	-0.0005	393.201	18.01
							382.209	C17H28N5O5+	382.208	-0.00097	382.208	-0.00064	382.208	-0.0008	382.208	-0.00036	382.208	-0.0005	382.208	-0.00083	368.192	-14.0163	432.186	49.9776	382.208	-0.0008	ND	ND	382.208	-0.0006	382.208	-0.0008	382.208	-0.0008	382.208	-0.0008	382.208	-0.0005
							397.208	C18H29N4O6+	397.207	-0.00081	397.208	-0.00051	411.223	14.0149	397.208	-0.00049	411.223	14.0151	411.223	14.0148	383.191	-14.0168	447.186	49.9777	397.207	-0.0008	ND	ND	397.208	-0.0004	397.208	-0.0005	ND	ND	392.208	-5.0005	415.218	18.0095
							397.26	C23H33N4O2+	397.257	-0.00249	377.291	-19.9692	377.291	-19.9689	405.322	8.06252	405.322	8.0619	397.26	-0.00026	397.259	-0.00048	397.259	-0.0011	263.186	-134.074	ND	ND	383.244	-14.0155	397.258	-0.0022	397.259	-0.001	383.243	-14.0163	397.259	-0.0004
							399.235	C17H31N6O5+	399.234	-0.00075	399.234	-0.00052	399.235	-0.0005	399.235	-0.00044	399.235	-0.0004	399.234	-0.00053	385.218	-14.0165	449.213	49.9776	399.234	-0.0007	ND	ND	399.235	0.0001	399.235	-0.0002	399.235	-0.0003	399.234	-0.0006	399.235	-0.0001
							446.229	C23H32N3O6+	446.227	-0.00122	446.228	-0.00058	460.244	14.015	446.228	-0.00041	460.244	14.0151	460.243	14.0147	446.227	-0.00127	446.228	-0.0005	ND	ND	ND	ND	432.212	-14.0165	432.212	-14.0161	432.212	-14.0163	446.228	-0.0008	446.228	-0.0006
							470.272	C20H36N7O6+	470.272	-0.00057	470.271	-0.00087	484.287	14.015	470.272	-0.00039	484.287	14.015	484.287	14.0147	456.256	-14.0163	520.249	49.9767	470.271	-0.001	ND	ND	470.272	-0.0004	470.272	-0.0003	470.272	-0.0007	470.271	-0.0009	470.272	-0.0003
							470.313	C26H40N5O3+	470.311	-0.0017	450.343	-19.9693	450.343	-19.9698	478.375	8.06233	478.375	8.0619	470.312	-0.00041	470.311	-0.0019	470.312	-0.0007	336.239	-134.074	ND	ND	456.296	-14.0163	456.296	-14.0167	470.312	-0.0003	456.296	-14.0165	470.311	-0.0012
							509.265	C29H37N2O6+	509.264	-0.0004	489.295	-19.9693	489.295	-19.9699	517.327	8.0623	517.327	8.0628	509.263	-0.0018	509.264	-0.0005	509.264	-0.0002	ND	ND	ND	ND	495.249	-14.0157	495.249	-14.0152	495.249	-14.0156	495.249	-14.016	527.275	18.0106
							525.314	C23H41N8O6+	525.313	-0.00161	525.314	-0.00045	539.329	14.0149	525.314	-0.0004	539.329	14.015	539.329	14.0144	511.297	-14.0171	575.292	49.9772	525.313	-0.0011	ND	ND	525.315	0.0003	525.314	-0.0003	511.298	-14.0162	525.314	-0.0006	543.324	18.0101
							552.325	C24H42N9O6+	552.324	-0.0015	552.324	-0.0013	566.34	14.0144	552.325	-0.00031	566.341	14.0152	566.34	14.0146	538.308	-14.0171	602.302	49.9767	552.324	-0.0012	ND	ND	552.325	-0.0003	552.325	-0.0004	538.309	-14.0161	552.325	-0.0006	570.336	18.0103
							553.309	C24H41N8O7+	553.308	-0.00156	553.309	-0.00056	567.325	14.0153	553.309	-0.0002	567.324	14.0152	567.324	14.0148	539.292	-14.0169	603.286	49.9771	553.308	-0.001	ND	ND	553.309	-0.0005	553.309	-0.0006	539.293	-14.0162	553.309	-0.0005	571.32	18.0103
							570.336	C24H44N9O7+	570.335	-0.00119	570.335	-0.00072	584.351	14.0154	570.336	1e-05	584.351	14.0154	584.35	14.0147	556.319	-14.0165	620.313	49.9775	570.335	-0.0009	ND	ND	570.335	-0.0004	570.336	-0.0002	556.32	-14.016	570.335	-0.0007	588.347	18.011
							571.36	C30H47N6O5+	571.359	-0.00109	551.391	-19.9691	551.391	-19.9693	579.423	8.0627	579.423	8.0625	571.359	-0.00099	571.359	-0.00093	571.358	-0.002	437.286	-134.074	ND	ND	557.345	-14.0156	557.345	-14.0152	571.36	-0.0003	557.344	-14.0163	571.361	0.001
							599.355	C31H47N6O6+	599.354	-0.00136	579.386	-19.9693	579.386	-19.9693	607.417	8.06228	607.417	8.062	599.354	-0.00107	599.354	-0.00133	599.353	-0.0023	465.281	-134.074	ND	ND	585.339	-14.0162	585.339	-14.016	599.355	0.0002	585.339	-14.0164	599.355	-0.0004
							625.334	C32H45N6O7+	625.333	-0.0012	605.365	-19.9696	605.366	-19.9681	633.396	8.06127	633.396	8.0613	625.333	-0.00115	625.333	-0.00113	625.332	-0.0022	ND	ND	ND	ND	611.318	-14.0161	611.318	-14.0159	625.334	-0.0005	611.318	-14.016	625.333	-0.0009
							681.368	C29H49N10O9+	681.366	-0.00183	681.366	-0.00141	695.384	14.0161	681.368	0.00013	695.384	14.0158	695.383	14.0151	667.349	-14.0185	731.344	49.9762	ND	ND	ND	ND	681.369	0.0011	681.368	0.0004	ND	ND	681.368	0.0002	699.379	18.0109
							682.352	C29H48N9O10+	ND	ND	682.349	-0.00298	696.366	14.0144	682.349	-0.00317	696.366	14.0144	ND	ND	ND	ND	732.331	49.9789	ND	ND	ND	ND	682.355	0.0026	682.351	-0.0008	ND	ND	682.352	0.0001	ND	ND
							682.393	C35H52N7O7+	682.395	0.00146	662.423	-19.9698	662.424	-19.9693	690.454	8.06103	690.456	8.0628	682.391	-0.00201	668.376	-14.0167	682.391	-0.0026	ND	ND	ND	ND	668.375	-14.0181	668.377	-14.0158	682.391	-0.0019	668.375	-14.0179	682.396	0.0032
							710.387	C36H52N7O8+	710.384	-0.00317	690.417	-19.9704	690.424	-19.9632	718.45	8.0624	718.449	8.0614	710.385	-0.0022	696.369	-14.0182	710.384	-0.0033	ND	ND	ND	ND	696.371	-14.0166	696.371	-14.0157	710.387	-0.0004	696.371	-14.0162	710.386	-0.0011
							725.358	C30H49N10O11+	725.356	-0.00186	725.357	-0.00058	739.371	14.0134	725.358	0	739.37	14.0127	739.372	14.0143	711.341	-14.0162	775.334	49.9765	ND	ND	ND	ND	725.358	0	725.356	-0.0015	711.344	-14.0139	725.357	-0.0008	743.369	18.011
							728.398	C36H54N7O9+	728.397	-0.00061	708.428	-19.9697	708.428	-19.9694	736.457	8.0597	736.46	8.062	728.396	-0.00163	714.382	-14.016	728.396	-0.0019	ND	ND	ND	ND	714.381	-14.0163	714.38	-14.0176	728.397	-0.0009	714.381	-14.0163	728.397	-0.0005
							816.461	C39H62N9O10+	816.459	-0.00289	816.46	-0.00134	830.476	14.0143	816.459	-0.00193	830.476	14.0145	830.475	14.0138	802.444	-14.0173	866.438	49.9766	ND	ND	ND	ND	ND	ND	802.447	-14.0147	802.446	-14.0154	816.462	0.0007	834.471	18.0098
							838.517	C43H68N9O8+	838.517	0.00015	818.549	-19.9676	832.565	-5.952	846.579	8.06171	860.596	22.0789	852.532	14.0145	838.517	0.00037	888.496	49.9786	ND	ND	ND	ND	824.501	-14.0162	824.501	-14.0158	824.501	-14.0158	824.503	-14.0139	856.527	18.0102
							844.456	C40H62N9O11+	844.453	-0.00363	844.455	-0.00175	858.47	14.0136	844.456	-1e-05	858.47	14.0141	858.469	14.0129	830.44	-14.0159	894.433	49.9767	ND	ND	ND	ND	830.446	-14.0102	830.44	-14.0161	830.439	-14.0176	844.455	-0.0013	862.466	18.0101
							854.477	C42H64N9O10+	854.472	-0.00497	834.506	-19.9709	848.522	-5.9549	862.542	8.06459	876.553	22.0762	868.492	14.0145	840.458	-14.0194	854.475	-0.0019	ND	ND	ND	ND	ND	ND	840.462	-14.0146	840.464	-14.0135	ND	ND	ND	ND
							861.483	C40H65N10O11+	861.48	-0.00274	861.482	-0.00069	875.497	14.0139	861.482	-0.00085	875.498	14.0153	875.499	14.0158	847.465	-14.0176	911.459	49.9758	ND	ND	ND	ND	847.462	-14.0207	847.467	-14.0159	847.467	-14.0154	861.482	-0.0008	879.492	18.0087
							865.529	C44H69N10O8+	865.527	-0.002	845.56	-19.9696	859.576	-5.9534	873.591	8.06156	887.607	22.0778	879.544	14.015	851.511	-14.0189	915.507	49.9772	ND	ND	ND	ND	851.51	-14.0198	851.513	-14.0167	851.513	-14.0167	851.513	-14.0166	883.54	18.0111
							866.514	C44H68N9O9+	866.51	-0.0039	846.543	-19.9704	860.557	-5.9562	874.571	8.05776	888.589	22.0759	880.525	14.0117	852.5	-14.0138	916.492	49.9788	ND	ND	ND	ND	852.495	-14.0187	852.498	-14.0156	852.498	-14.0156	852.496	-14.0175	884.524	18.0102
							866.514	C44H68N9O9+	866.51	-0.0039	846.543	-19.9704	866.557	0.0438	874.571	8.05776	888.589	22.0759	880.525	14.0117	866.512	-0.00171	916.492	49.9788	ND	ND	ND	ND	852.495	-14.0187	852.498	-14.0156	852.498	-14.0156	852.496	-14.0175	884.524	18.0102
							910.503	C45H68N9O11+	910.501	-0.0024	890.533	-19.9704	904.55	-5.9533	918.564	8.0608	932.58	22.0764	924.518	14.015	910.5	-0.0036	960.48	49.9762	ND	ND	ND	ND	896.486	-14.0169	896.487	-14.0163	896.486	-14.0173	896.486	-14.017	928.512	18.0089
							923.571	C47H75N10O9+	923.569	-0.0024	903.602	-19.9691	917.618	-5.9533	ND	ND	945.647	22.076	937.585	14.0135	909.553	-14.0182	973.547	49.9758	ND	ND	ND	ND	909.553	-14.0178	909.556	-14.0155	909.553	-14.0186	909.554	-14.017	941.583	18.0113
							995.556	C49H75N10O12+	995.555	-0.00122	975.587	-19.9685	989.602	-5.9537	1003.62	8.0629	1017.63	22.0773	1009.57	14.0151	981.54	-14.0156	1045.53	49.9773	ND	ND	ND	ND	981.539	-14.0168	981.54	-14.0163	981.541	-14.0151	981.54	-14.0163	1013.57	18.0115
							995.556	Calculated	995.556	0	975.587	-19.9685	989.605	-5.9506	1003.62	8.0629	1017.64	22.0796	1009.57	14.0157	981.54	-14.0156	1045.54	49.9793	861.483	-134.073	375.191	-620.365	981.54	-14.0156	981.54	-14.0156	981.54	-14.0156	981.54	-14.0156	1013.57	18.0106
